# Supplementary material for: Lifetime benefits of early detection and treatment of diabetic kidney disease
Source: PLoS One. 2019 May 31;14(5):e0217487. doi: 10.1371/journal.pone.0217487 (PMC6544227; doi:10.1371/journal.pone.0217487)
Supplement: S3 Appendix — (XLSX) [file pone.0217487.s003.xlsx]

## Sheet: binaries
	Died (died) coefficients		Died (died) marginal effects		Heart disease (hearte) coefficients		Heart disease (hearte) marginal effects		Stroke (stroke) coefficients		Stroke (stroke) marginal effects		Cancer (cancre) coefficients		Cancer (cancre) marginal effects		Hypertension (hibpe) coefficients		Hypertension (hibpe) marginal effects		Diabetes (diabe) coefficients		Diabetes (diabe) marginal effects		Lung disease (lunge) coefficients		Lung disease (lunge) marginal effects		Memory problems (memrye) coefficients		Memory problems (memrye) marginal effects		Insulin (insulin) coefficients		Insulin (insulin) marginal effects		Diabetes/kidney (diabkidney) coefficients		Diabetes/kidney (diabkidney) marginal effects		Blood pressure under control (bpcontrol) coefficients		Blood pressure under control (bpcontrol) marginal effects		Lung/oxygen (lungoxy) coefficients		Lung/oxygen (lungoxy) marginal effects		Any ADL limitations (anyadl) coefficients
	coef	p-value	coef	p-value	coef	p-value	coef	p-value	coef	p-value	coef	p-value	coef	p-value	coef	p-value	coef	p-value	coef	p-value	coef	p-value	coef	p-value	coef	p-value	coef	p-value	coef	p-value	coef	p-value	coef	p-value	coef	p-value	coef	p-value	coef	p-value	coef	p-value	coef	p-value	coef	p-value	coef	p-value	coef
Non-Hispanic black	0.080597	0.0295643	0.00557202		-0.0885779	0.032812	-0.00689082		0.0833299	0.0409681	0.00291408		-0.0675989	0.0398646	-0.00362396		0.195132	0.035263	0.0366212		0.0930831	0.0341781	0.00601428		-0.128397	0.0428547	-0.00393515		0.070601	0.0465589	0.00160783		0.315041	0.0342815	0.101811		0.197739	0.0415543	0.0402268		-0.206575	0.0332794	-0.0165484		0.103332	0.0657264	0.0284318		0.0859304
Hispanic	-0.064718	0.0435705	-0.00402848		-0.129018	0.0437903	-0.00966418		-0.0582115	0.059454	-0.00180515		-0.180773	0.0584429	-0.00879013		0.0661846	0.0402867	0.0116328		0.332577	0.0415945	0.0263908		-0.127097	0.058808	-0.00383647		0.161843	0.0563802	0.00408679		0.0136632	0.0451088	0.00418272		0.160898	0.0516953	0.0328731		-0.123972	0.0475547	-0.00967386		0.0352802	0.11025	0.00951717		0.146316
Less than high school	0.0337517	0.0260003	0.00225185		0.061052	0.0296715	0.0051873		0.0632008	0.0381713	0.00215903		-0.0153834	0.0378404	-0.000856144		0.071873	0.0321757	0.0125825		0.098452	0.0335316	0.00632419		0.0565123	0.0383347	0.00198697		0.0876842	0.0404481	0.0020054		0.0803375	0.0347474	0.0248029		0.210772	0.0410192	0.0423747		-0.15526	0.0340143	-0.0119231		0.0721511	0.0521537	0.0194636		0.119143
some college and above	-0.075723	0.0191889	-0.00491477		-0.0438842	0.0200212	-0.00359344		-0.0374921	0.02713	-0.00122112		0.0636906	0.0227778	0.00360595		-0.0401494	0.0197682	-0.00680942		0.000581286	0.0223125	3.511e-05		-0.0626939	0.0266327	-0.00210764		-0.00426757	0.0310211	-9.13725e-05		-0.0678049	0.0265396	-0.0205378		-0.0950216	0.0324117	-0.0178186		0.0515789	0.0274104	0.00362569		-0.112899	0.0423031	-0.0295098		-0.069174
Male	0.201999	0.0214196	0.0137642		0.177381	0.0222857	0.0151682		0.0775742	0.0307039	0.00258349		0.145904	0.0250074	0.00844659		-0.0314049	0.0220361	-0.00530821		0.125851	0.0251431	0.00781608		-0.0612296	0.0298493	-0.0020458		0.0792647	0.0350939	0.00173166		-0.0124641	0.0312175	-0.00380014		0.157676	0.0383111	0.0303215		0.163614	0.0329972	0.0112977		-0.034904	0.0461774	-0.00924644		-0.0936689
Male and Less than high school	0.0111296	0.0366209	0.000735282		-0.0582231	0.0447564	-0.00457732		-0.0475731	0.0571276	-0.00148702		0.108745	0.0514225	0.00669138		-0.0568604	0.0474712	-0.00934393		-0.0827215	0.0497946	-0.00466343		0.0568002	0.0571762	0.00202739		-0.0345827	0.0611386	-0.000715157		-0.0121776	0.0513926	-0.00370137		-0.111359	0.0599829	-0.0201011		-0.120024	0.0546277	-0.00934646		0.138863	0.0790712	0.0387679		-0.0109113
Male and Non-Hispanic black	0.0247013	0.0442081	0.00165183		-0.15575	0.0538489	-0.0113106		-0.0192909	0.0661893	-0.000618716		0.119528	0.0580948	0.00746518		-0.00894472	0.0571459	-0.00150966		0.0730557	0.0549846	0.00470675		-0.0049322	0.0694436	-0.000166008		-0.0800871	0.0772138	-0.00157412		-0.0573171	0.0543694	-0.0171717		-0.0505975	0.0645543	-0.00939139		0.13922	0.0606856	0.00882355		-0.157302	0.11389	-0.0390878		0.0277563
Male and Hispanic	0.0457327	0.0630035	0.0031185		-0.0393373	0.0673106	-0.00312949		0.0263581	0.0913658	0.000885933		-0.0630635	0.0850976	-0.0033428		0.0718414	0.0621634	0.012728		-0.145139	0.0655582	-0.00768269		-0.164592	0.0972229	-0.00470693		-0.0933337	0.0917345	-0.00180149		0.028722	0.0714303	0.0088433		-0.134586	0.0825382	-0.0237826		-0.0432923	0.0787784	-0.00318853		0.268596	0.173421	0.0795382		-0.0498391
Ages < 65	0.0319654	0.00396633	0.00209321		0.0225964	0.00323422	0.00185695		0.0215248	0.00486471	0.000703879		0.0258587	0.00364369	0.00145223		0.0167332	0.0026355	0.00283951		0.0189023	0.00314318	0.00114166		0.0144442	0.00396344	0.00048855		0.00830891	0.00574101	0.000178002		0.0025754	0.00400475	0.000785541		-0.00569168	0.00470276	-0.00108423		0.0141176	0.00374948	0.00100141		0.0437572	0.00769426	0.0116358		0.00782719
Ages 65-74	0.0242188	0.00296444	0.00158593		0.0193431	0.00306407	0.0015896		0.0209245	0.00415328	0.00068425		0.0121571	0.00344962	0.000682744		0.00501262	0.00312239	0.000850606		0.00178342	0.00341112	0.000107715		0.0195639	0.00401621	0.000661718		0.0476179	0.00488878	0.00102012		-0.00463372	0.00385889	-0.00141337		-0.00731885	0.00461992	-0.00139419		0.0101965	0.00404492	0.000723276		0.018912	0.00611232	0.00502904		0.0153658
Ages 75+	0.0507335	0.00180893	0.00332221		0.0167527	0.0025693	0.00137673		0.0292659	0.00307631	0.000957023		-0.00255264	0.00330872	-0.000143357		0.00266918	0.00315232	0.000452942		-0.00946815	0.00359258	-0.000571855		0.00299349	0.00368819	0.00010125		0.0278433	0.00301704	0.000596486		0.0110937	0.00399494	0.00338376		0.00690347	0.0047591	0.00131506		0.00239073	0.00386486	0.000169584		0.0261929	0.00553975	0.00696515		0.0473492
Two-year lag of heart disease	0.187367	0.0205962	0.0137718						0.202934	0.028155	0.00779392																																						0.172658
Two-year lag of stroke	0.101017	0.0244347	0.00718269																																														0.292514
Two-year lag of cancer	0.394195	0.0201275	0.0341723						0.00271541	0.0355866	8.90025e-05																																						0.0795662
Two-year lag of hypertension	0.0824784	0.0174912	0.00538155		0.167869	0.0188719	0.0139045		0.139938	0.025599	0.0045872																																						0.0638237
Two-year lag of diabetes	0.158449	0.0204554	0.0114388		0.126328	0.0250721	0.0112334		0.129051	0.0313454	0.00465614						0.143167	0.0312697	0.0261991																						-0.088394	0.0295571	-0.00654578						0.105985
Two-year lag of lung disease	0.364616	0.0228793	0.0318716																																														0.285026
Two-year lag of some difficulty walking across the room	0.299033	0.0287026	0.025057																										-0.00612181	0.0534601	-0.000130267																		0.719871
Two-year lag of some difficulty bathing	0.273776	0.0303648	0.0224482																										0.074988	0.0541538	0.00174618																		0.674727
Two-year lag of some difficulty eating	0.247916	0.0361674	0.0202217																										-0.107676	0.0702356	-0.00203631																		0.551352
Two-year lag of some difficulty dressing	0.0411231	0.027728	0.00277999																										0.0534102	0.0476028	0.00120963																		0.87304
Two-year lag of some difficulty getting in or out of bed	0.0209085	0.0327961	0.00139327																										0.178375	0.0543958	0.00466159																		0.531047
Two-year lag of some difficulty using the telephone	0.177813	0.0342126	0.0135924																										0.264264	0.0546667	0.00772176																		0.25676
Two-year lag of some difficulty taking medication	0.132647	0.0361471	0.00976589																										0.336669	0.0597413	0.0107506																		0.209886
Two-year lag of some difficulty handling money	0.274593	0.030562	0.0226071																										0.720866	0.0433735	0.0352511																		0.318176
Two-year lag of some difficulty using toilet	0.026714	0.0324389	0.00178922																										-0.0712247	0.0580069	-0.00141054																		0.678012
Two-year lag of current smoking	0.180318	0.0263379	0.0133552		0.100003	0.030701	0.0087496		0.171993	0.0407889	0.00646935		0.075501	0.034594	0.0044702		0.0975211	0.0305912	0.0172676		-0.00829187	0.0345523	-0.00049798		0.362034	0.0340765	0.0166078		0.047824	0.0472423	0.00106799		0.0288265	0.0394672	0.00886171		0.0320247	0.0465785	0.00618989		-0.17488	0.0396823	-0.0140058		-0.267371	0.0468796	-0.0675782		0.125599
Two-year lag of widowed	0.052715	0.0205629	0.00356216		0.0525966	0.0244525	0.00445856		0.0353952	0.031178	0.00118831		0.029735	0.0292088	0.00170274		0.0660886	0.0269758	0.0115667		0.0642344	0.0288797	0.00404353		0.0461143	0.0321805	0.00161355		0.0617658	0.0327695	0.00139046		-0.0225275	0.0311405	-0.00683663		0.028498	0.0372003	0.00548616		-0.0392968	0.0313122	-0.00284849		0.0683902	0.0439466	0.0184926		0.0515583
Heart problem status at age 50 (1/0)-imputed	0.136508	0.0599626	0.0101418						0.280734	0.0852181	0.0125089		0.0777051	0.085718	0.00470435		0.255411	0.0912783	0.0507467		0.123396	0.084159	0.00838153		0.31665	0.0858979	0.0151413		0.396447	0.0927134	0.0136621		0.543707	0.0702265	0.192135		0.307257	0.0810756	0.0692703		-0.32057	0.0741869	-0.0302308		0.320786	0.0984998	0.0964148		0.0620753
Stroke status at age 50 (1/0)-imputed	-0.205342	0.165026	-0.011074		0.158487	0.195952	0.0149698						-0.156418	0.246977	-0.00753228		-0.343486	0.255362	-0.046189		-0.0588872	0.205398	-0.00335961		0.398128	0.203597	0.0209332		0.487878	0.202861	0.0189293		0.121014	0.153262	0.0384858		-0.000482837	0.182646	-9.19504e-05		0.137785	0.182397	0.00860438		0.300654	0.170144	0.0901265		-0.0874777
Cancer status at age 50 (1/0)-imputed	-0.0943495	0.050415	-0.00567827		0.152721	0.0515713	0.014253		0.11429	0.0750597	0.00421763						0.0252031	0.049639	0.004343		0.00499892	0.057608	0.000303305		0.237728	0.0594268	0.0103369		0.0541871	0.0852517	0.00123503		0.142807	0.0659466	0.0456454		0.216424	0.0754087	0.0464772		-0.0753893	0.0632426	-0.00571321		-0.117109	0.0870124	-0.0296552		0.0821723
High blood preasure status at age 50 (1/0)-imputed	0.0139344	0.0437196	0.000923272		0.0777473	0.0409201	0.00679356		0.0320648	0.0559887	0.00108249		0.0789466	0.0474992	0.0047505						0.228483	0.0383218	0.0168451		-0.00164933	0.0530832	-5.56956e-05		0.00245197	0.0717251	5.26666e-05		0.00373934	0.0406182	0.00114184		0.0134711	0.047901	0.00258337						-0.0419167	0.0817112	-0.0109631		0.0178662
Diabetes status at age 50 (imputed)	0.187134	0.0365296	0.0143773		0.191382	0.0419808	0.0183457		0.224661	0.0516083	0.00924377		-0.0553116	0.0510042	-0.00295767		0.151937	0.0503603	0.0282451						0.203523	0.0483227	0.00846019		0.221506	0.0577605	0.00606611										-0.0909629	0.0449874	-0.00694421		0.213732	0.0697836	0.0614685		0.135758
Lung disease status at age 50 (1/0)-imputed	-0.114345	0.119448	-0.00672317		0.439069	0.122724	0.0524969		0.318373	0.15181	0.0148399		0.133487	0.157126	0.00854355		-0.00484989	0.132533	-0.000820411		-0.0470847	0.142805	-0.00271778										-0.031714	0.14185	-0.00956158		0.18662	0.160701	0.0396126		0.0178436	0.141637	0.00124509						-0.0781563
Init. of Ever smoked	0.0649381	0.0211942	0.00421658		0.0682909	0.0220674	0.00557844		0.0214891	0.0297512	0.000700643		0.0349847	0.0253757	0.00195633		-0.0176362	0.0223986	-0.00299747		-0.0425568	0.0249195	-0.00258408		0.210245	0.0328169	0.00700166		-0.010995	0.032658	-0.000235974		0.130394	0.02795	0.0394167		0.0263045	0.0337682	0.00499677		0.0371693	0.0296452	0.00264916		0.314213	0.0583226	0.0764694		0.00732927
Smoking status at age 50 (imputed)	0.16408	0.0230871	0.0113997		0.0433541	0.0267517	0.00361732		0.0317909	0.0354837	0.00105393		0.0320005	0.0301751	0.00181871		0.00825202	0.0279473	0.00140299		0.111777	0.0298253	0.00704466		0.248743	0.0341973	0.00951573		0.0502627	0.0394546	0.00110209		-0.0449945	0.0320058	-0.0136471		0.0193663	0.0384789	0.00370395		-0.0153127	0.0364458	-0.00109221		0.383462	0.0483759	0.0991548		0.0752807
Two-year lag of ever had congestive heart failure (missing for 1993 AHEAD wave)	0.218497	0.0312945	0.0172956
Two-year lag of BMI ≤ log(30)					-0.127505	0.112213	-0.0104783		-0.370861	0.140043	-0.0121275		0.126633	0.131578	0.00711172		0.681806	0.117924	0.115698		1.09791	0.144997	0.0663113		-0.0608128	0.147601	-0.0020569		-1.27643	0.139028	-0.0273449		-0.0338351	0.150591	-0.0103203		-0.0832388	0.177594	-0.0158564		0.152421	0.147882	0.0108118		-0.930867	0.180186	-0.247534		-0.386281
Two-year lag of BMI > log(30)					0.278976	0.146194	0.022926		0.0377116	0.183108	0.0012332		-0.159828	0.178392	-0.00897594		0.475938	0.180218	0.0807633		1.22791	0.143862	0.0741629		0.956583	0.180858	0.0323549		-0.112794	0.222143	-0.00241638		1.55198	0.132328	0.47338		0.286647	0.155267	0.0546043		-0.16906	0.164698	-0.0119921		1.70627	0.220624	0.453729		0.886279
Init of BMI age 50 ≤ log(30)					0.16008	0.110085	0.0131553		0.32752	0.139418	0.0107102		-0.157812	0.126066	-0.00886273		0.0214683	0.114676	0.00364302		0.759111	0.135248	0.0458486		-0.0825858	0.14294	-0.00279333		0.822776	0.143539	0.0176263		-0.302412	0.153124	-0.0922409		0.0154345	0.183418	0.00294018		0.0542309	0.144451	0.00384681		0.668199	0.191995	0.177686		0.692049
Init of BMI age 50 > log(30)					0.348584	0.153268	0.0286464		0.204336	0.191519	0.00668196		0.274544	0.187139	0.0154185		0.116929	0.194522	0.019842		-0.057537	0.156069	-0.00347511		0.0921806	0.198979	0.00311786		0.141093	0.222666	0.00302264		-0.549544	0.145586	-0.167621		0.195927	0.167181	0.0373228		0.0438862	0.173425	0.00311302		-2.6263e-05	0.257379	-6.9838e-06		0.428691
Log(Δage)					0.277042	0.0524028	0.0227671		0.348239	0.0697127	0.0113877		0.244493	0.0599534	0.0137307		0.284998	0.0524084	0.0483623		0.412161	0.0579792	0.0248936		0.00903342	0.0676632	0.000305541		0.36243	0.0759053	0.00776433		0.048214	0.0620309	0.0147061		-0.0599495	0.073265	-0.01142		0.0533456	0.0648939	0.00378401		0.0613517	0.101001	0.0163145		0.156506
Constant	-4.52448	0.237973			-3.76341	0.324124			-3.98497	0.454652			-3.76894	0.362402			-4.85434	0.299083			-9.55423	0.39122			-2.94753	0.403347			-2.058	0.492341			-0.0269016	0.482007			-0.804741	0.579167			0.284684	0.427953			-3.41133	0.66562			-3.30289
note: .01 - ***; .05 - **; .1 - *;
[truncated: 51 more columns]

## Sheet: oprobits
	Smoking status (smkstat) coefficients		Smoking status (smkstat) marginal effects						Cognitive state (cogstate) coefficients		Cognitive state (cogstate) marginal effects						Pain status (painstat) coefficients		Pain status (painstat) marginal effects
	_
	coef	p-value	coef	p-value	coef	p-value	coef	p-value	coef	p-value	coef	p-value	coef	p-value	coef	p-value	coef	p-value	coef	p-value	coef	p-value	coef	p-value	coef	p-value
Non-Hispanic black	-0.0171377	0.0179206	0.00442689		-0.0043771		-4.9795e-05		-0.358486	0.0298184	0.0282458		0.0819039		-0.11015		-0.174222	0.0161093	0.0602741		-0.0111303		-0.0357228		-0.013421
Hispanic	-0.156886	0.0234376	0.0427157		-0.0423334		-0.000382242		-0.228965	0.039297	0.0167864		0.0518503		-0.0686367		0.0493015	0.0202135	-0.0177716		0.00292819		0.010463		0.0043804
Less than high school	-0.0290648	0.0174624	0.00752618		-0.00744241		-8.3773e-05		-0.336944	0.0251849	0.0241309		0.0755471		-0.099678		0.0626124	0.01505	-0.0225527		0.00372439		0.0132796		0.00554868
some college and above	0.0363718	0.0109415	-0.00932372		0.00921526		0.000108459		0.185428	0.0213659	-0.01075		-0.0395717		0.0503217		-0.114837	0.0100657	0.0408677		-0.00700235		-0.0241214		-0.00974402
Male	0.359065	0.0122067	-0.0891968		0.0879575		0.00123932		-0.0349152	0.0240962	0.00212653		0.00757786		-0.00970439		-0.231581	0.0114822	0.0816849		-0.0142705		-0.0482334		-0.019181
Male and less than high school	0.135164	0.0262671	-0.0328498		0.0323688		0.000480979		-0.0441967	0.0372988	0.00276796		0.00966602		-0.012434		0.00342776	0.0231482	-0.00122503		0.000207655		0.000722728		0.00029465
Male and Non-Hispanic black	-0.10986	0.0294388	0.0295133		-0.0292335		-0.00027975		0.0470155	0.0480026	-0.00272904		-0.0100628		0.0127919		0.0419394	0.0271091	-0.0151079		0.00249512		0.00889639		0.00371637
Male and Hispanic	0.162437	0.0365079	-0.0387532		0.0381398		0.000613392		0.079962	0.0625854	-0.00449608		-0.0169464		0.0214424		-0.0411813	0.0327337	0.014572		-0.00254445		-0.00861349		-0.00341406
Ages less than 65 years	0.0111873	0.00157059	-0.00287349		0.00284036		3.31258e-05										-0.00054949	0.00143538	0.000196246		-3.33365e-05		-0.000115796		-4.71142e-05
Ages 65-74	-0.0032217	0.00172004	0.000827499		-0.000817959		-9.53948e-06		-0.0333161	0.00350568	0.00201596		0.00721823		-0.00923419		-0.00581552	0.00157413	0.00207697		-0.000352817		-0.00122552		-0.000498633
Ages 75+	-0.00685853	0.00167101	0.00176163		-0.00174132		-2.03082e-05		-0.0344562	0.00211159	0.00208495		0.00746525		-0.0095502		0.000886703	0.00151009	-0.00031668		5.37947e-05		0.000186858		7.60275e-05
Two-year lag of heart disease	0.0659268	0.0137898	-0.0165847		0.0163754		0.000209346		0.0145654	0.0218675	-0.000873857		-0.00314803		0.00402189		0.230097	0.0120561	-0.0847795		0.0127174		0.04948		0.0225821
Two-year lag of stroke	0.0473899	0.0211246	-0.0119351		0.0117853		0.000149821		-0.186789	0.0287679	0.0131667		0.0419834		-0.0551501		0.0341128	0.0183567	-0.0122672		0.00203795		0.00722679		0.00300241
Two-year lag of cancer	0.0391345	0.0163083	-0.00991144		0.00978999		0.000121451		0.0361939	0.0247017	-0.00213645		-0.00778539		0.00992184		0.0729428	0.0146766	-0.0263779		0.00429637		0.0155157		0.00656587
Two-year lag of hypertension	-0.00861453	0.0106838	0.00221233		-0.0021868		-2.55212e-05		0.0029723	0.0176844	-0.000179913		-0.000644035		0.000823949		0.104159	0.00978342	-0.037153		0.00632382		0.0219201		0.00890906
Two-year lag of diabetes	-0.0082519	0.0148554	0.00212488		-0.00210065		-2.42291e-05		-0.0592834	0.0228731	0.00372452		0.0129751		-0.0166996		0.0277422	0.013131	-0.00994962		0.00166756		0.00586522		0.00241685
Two-year lag of lung disease	0.233262	0.0200903	-0.054327		0.0533717		0.000955277		-0.0366458	0.0302745	0.00228447		0.00800487		-0.0102893		0.255044	0.0165266	-0.0950723		0.01347		0.0551842		0.0264181
Two-year lag of some difficulty walking across the room	0.0123051	0.0270772	-0.00314416		0.00310709		3.70738e-05		-0.112716	0.037086	0.00751137		0.025035		-0.0325464		0.324425	0.0218244	-0.122309		0.0160984		0.0704129		0.0357977
Two-year lag of some difficulty bathing	-0.038661	0.0285517	0.0100917		-0.00998321		-0.000108461		-0.137108	0.038508	0.00932053		0.0305892		-0.0399098		0.0945526	0.0230626	-0.0344094		0.00547476		0.0202017		0.00873293
Two-year lag of some difficulty eating	-0.0332142	0.0383883	0.00865815		-0.00856455		-9.36002e-05		-0.27069	0.0525493	0.0209815		0.0619115		-0.082893		-0.056255	0.0313366	0.019829		-0.00349998		-0.0117284		-0.00460059
Two-year lag of some difficulty dressing	-0.000471352	0.0222087	0.00012109		-0.000119695		-1.39481e-06		-0.060354	0.032418	0.00383225		0.0132471		-0.0170793		0.401399	0.0179959	-0.152099		0.0190227		0.0869725		0.046104
Two-year lag of some difficulty getting in or out of bed	0.0421601	0.0266366	-0.0106361		0.0105036		0.000132529		-0.0648374	0.0414693	0.00415294		0.0142636		-0.0184165		0.486603	0.021217	-0.186352		0.0207679		0.105005		0.0605792
Two-year lag of some difficulty using the telephone	0.0346769	0.0339796	-0.00877022		0.00866213		0.000108097		-0.454937	0.0447138	0.0411679		0.105626		-0.146794		-0.0749087	0.028993	0.0262916		-0.00469408		-0.0155608		-0.00603672
Two-year lag of some difficulty taking medication	-0.022634	0.0360403	0.00587217		-0.00580736		-6.48093e-05		-0.319286	0.0538857	0.0258274		0.0734516		-0.099279		0.0373833	0.0299504	-0.0134605		0.00222658		0.0079273		0.00330661
Two-year lag of some difficulty handling money	-0.00328252	0.0280821	0.000844303		-0.000834628		-9.67432e-06		-0.521662	0.0394418	0.04936		0.121145		-0.170505		-0.00799154	0.0236056	0.00284922		-0.000486576		-0.00168179		-0.000680855
Two-year lag of some difficulty using toilet	-0.0524727	0.0275715	0.0137787		-0.0136344		-0.000144293		-0.0187606	0.0400602	0.00115385		0.00408314		-0.00523699		0.260485	0.0222038	-0.0974358		0.0135522		0.0564532		0.0274304
Two-year lag of current smoking	2.54163	0.0214368	-0.282217		0.112609		0.169608		-0.0346723	0.0324784	0.00215541		0.00756807		-0.00972348		0.111123	0.015674	-0.0403847		0.00645328		0.023716		0.0102154
Two-year lag of widowed	-0.0129723	0.0145331	0.00334513		-0.00330722		-3.79101e-05		-0.06418	0.020255	0.00399577		0.0140114		-0.0180072		-0.0532708	0.0130521	0.0188665		-0.00328526		-0.0111498		-0.00443149
Heart problem status at age 50 (1/0)-imputed	0.0483377	0.0465447	-0.0121401		0.0119859		0.000154199		-0.107908	0.0866301	0.00723522		0.0240061		-0.0312413		0.0936866	0.0390648	-0.0341416		0.00540426		0.0200364		0.00870095
Stroke status at age 50 (1/0)-imputed	0.300952	0.0981148	-0.0664663		0.065016		0.00145029		3.56837	138.205	-0.0260717		-0.170689		0.196761		0.0324097	0.0823933	-0.0116611		0.00193379		0.00686889		0.00285843
Cancer status at age 50 (1/0)-imputed	0.0380439	0.0310358	-0.00960727		0.00948808		0.000119187		-0.00267178	0.0704671	0.000162075		0.000579275		-0.00074135		0.078648	0.0272615	-0.0285563		0.00458408		0.0167781		0.00719416
High blood preasure status at age 50 (1/0)-imputed	0.0208951	0.0223315	-0.00532034		0.00525664		6.36953e-05		-0.0135564	0.0764497	0.000830884		0.00294768		-0.00377856		0.0626722	0.0194818	-0.0226651		0.00369187		0.0133322		0.00564099
Diabetes status at age 50 (imputed)	0.0944202	0.024747	-0.0232815		0.0229613		0.000320144		-0.114696	0.0520631	0.0077142		0.0255329		-0.0332471		0.105899	0.0215118	-0.0386209		0.00609302		0.0226579		0.00987003
Lung disease status at age 50 (1/0)-imputed	-0.197539	0.0741452	0.055324		-0.0548889		-0.000435124		0.636142	0.538228	-0.0211041		-0.107466		0.12857		0.130911	0.0608502	-0.0480718		0.00737261		0.0281333		0.0125659
Smoking status at age 50 (imputed)	2.81452	0.0392746	-0.47474		0.359155		0.115584		-0.0567024	0.0251585	0.00351392		0.0123641		-0.015878		0.056033	0.0136739	-0.0201076		0.00336227		0.0118507		0.00489462
Two-year lag of BMI ≤ log(30)	-0.153878	0.0649169	0.0395239		-0.0390683		-0.000455635		0.673479	0.100479	-0.0407523		-0.145915		0.186668		0.0351238	0.0578779	-0.0125442		0.0021309		0.00740174		0.00301158
Two-year lag of BMI > log(30)	0.495356	0.0848867	-0.127233		0.125766		0.00146675		0.318786	0.149643	-0.0192898		-0.0690679		0.0883577		0.644996	0.0726113	-0.230356		0.0391308		0.135922		0.0553031
Init of BMI age 50 ≤ log(30)	0.114635	0.0632261	-0.0294442		0.0291048		0.000339435		-0.3837	0.0981015	0.0232177		0.0831321		-0.10635		0.41911	0.0565113	-0.149682		0.0254267		0.0883203		0.0359353
Init of BMI age 50 > log(30)	-0.445146	0.0904604	0.114337		-0.113019		-0.00131808		-0.224258	0.14478	0.0135698		0.0485875		-0.0621573		0.275251	0.077061	-0.0983041		0.016699		0.0580045		0.0236005
Log(Δage)	-0.0277078	0.0280344	0.00711679		-0.00703475		-8.2043e-05		-0.18133	0.0625285	0.0109723		0.0392868		-0.050259		0.0355105	0.0255941	-0.0126823		0.00215436		0.00748323		0.00304473
Two-year lag of demented									-1.48705	0.0354226	0.272328		0.261756		-0.534084
Two-year lag of CIND									-0.82901	0.0201048	0.0860379		0.187997		-0.274035
Two-year lag ages less than 65									(dropped)
Init. of ever smoked									0.025406	0.0211356	-0.00154226		-0.00550914		0.0070514		0.0663829	0.0112039	-0.0236549		0.00404318		0.0139622		0.00564959
/cut1	0.995171	0.171731
/cut2	5.06514	0.176883
/cut1									-1.90869	0.245297
/cut2									-0.819969	0.245047
/cut1																	2.08762	0.157618
/cut2																	2.38766	0.157659
/cut3																	3.37069	0.157816
note: .01 - ***; .05 - **; .1 - *;

## Sheet: ols
	(helphoursyr) coefficients		(helphoursyr) marginal effects		(helphoursyr_nonsp) coefficients		(helphoursyr_nonsp) marginal effects		(helphoursyr_sp) coefficients		(helphoursyr_sp) marginal effects		(gkcarehrs) coefficients		(gkcarehrs) marginal effects		(parhelphours) coefficients		(parhelphours) marginal effects		(volhours) coefficients		(volhours) marginal effects		(logbmi) coefficients		(logbmi) marginal effects
	coef	p-value	coef	p-value	coef	p-value	coef	p-value	coef	p-value	coef	p-value	coef	p-value	coef	p-value	coef	p-value	coef	p-value	coef	p-value	coef	p-value	coef	p-value	coef	p-value
Two-year lag of imputed total person-hours help received/year	0.287855	0.00450752	0.287855
Age in years at July 1st	-39.804	3.43351	-39.804		-43.5692	2.67494	-43.5692		-23.013	3.50212	-23.013		4.88785	2.48873	4.88785		-15.4234	2.29989	-15.4234		7.53295	1.35376	7.53296
Age squared	0.337282	0.0246036	0.337282		0.350334	0.0191691	0.350334		0.201824	0.025953	0.201824		-0.0698552	0.0176224	-0.0698552		0.0734452	0.0162316	0.0734452		-0.0601765	0.00955147	-0.0601765
Male	-30.7091	7.02089	-30.7091		-39.5157	5.46896	-39.5157		1.344	6.24566	1.344		-55.8775	4.79391	-55.8775		3.76133	4.4645	3.76133		5.33236	2.66953	5.33236		3.49868e-05	0.000701841	3.49868e-05
Married	65.1041	7.59269	65.1041		-73.0361	5.91281	-73.0361
Non-Hispanic black	47.8699	9.99913	47.8699		38.0983	7.78796	38.0983		-3.09767	10.1319	-3.09767		31.5998	7.02028	31.5998		23.8994	6.56483	23.8994		-2.54953	3.98777	-2.54953		-0.00194267	0.00101122	-0.00194267
Hispanic	45.766	12.3706	45.766		28.7684	9.63432	28.7684		4.05838	11.2773	4.05838		4.38614	8.66848	4.38614		-2.30207	8.18604	-2.30207		-15.6985	5.0497	-15.6985		-0.00275096	0.00131194	-0.00275096
Number of children, based on 2004 report	-1.01678	1.67589	-1.01678		2.97425	1.30523	2.97425		-5.40495	1.47059	-5.40495
Less than high school	75.5708	9.57313	75.5708		45.0551	7.45491	45.0551		55.4828	9.27153	55.4828		-8.03722	6.45141	-8.03722		-28.5763	6.06535	-28.5763		-17.8523	3.56709	-17.8523		-0.00212409	0.000975363	-0.00212409
Some college and above	11.2541	7.49367	11.2541		10.5055	5.83624	10.5055		-2.81963	6.71554	-2.81963		-4.13158	5.1525	-4.13158		6.83796	4.83623	6.83796		45.4638	2.86457	45.4638		-0.0010442	0.000623472	-0.0010442
l2ihs_hwealth_cpl	1.50038	1.65686	1.50038		1.05213	1.2903	1.05213		-2.98398	1.69264	-2.98398
Init. of (IHT of earnings in 1000s)/100 if working zero otherwise	-312.305	172.945	-312.305		288.447	134.684	288.447		-412.711	154.465	-412.711
l2ihs_hicap_cpl	-1.58147	1.5455	-1.58147		1.67206	1.20364	1.67206		-1.97818	1.3512	-1.97818
Two-year lag of household capital income is not zero	-16.7586	13.7832	-16.7586		-35.5861	10.7345	-35.5861		8.42127	12.4973	8.42127
Two-year lag of some difficulty walking across the room	157.583	18.0105	157.583		101.971	13.9974	101.971		162.563	19.685	162.563														-0.000672478	0.00151892	-0.000672478
Two-year lag of some difficulty bathing	221.653	18.9034	221.653		139.22	14.6977	139.22		268.989	21.2843	268.989														0.00153175	0.00159204	0.00153175
Two-year lag of some difficulty eating	259.241	25.3437	259.241		108.388	19.7194	108.388		377.485	28.1728	377.485														-0.0121197	0.00214245	-0.0121197
Two-year lag of some difficulty dressing	108.927	14.674	108.927		59.1536	11.41	59.1536		67.06	14.5465	67.06														0.00433227	0.00124616	0.00433227
Two-year lag of some difficulty getting in or out of bed	-48.5819	17.6488	-48.5819		-34.5572	13.7397	-34.5572		-37.2545	18.0059	-37.2545														-0.00207647	0.00149113	-0.00207647
Two-year lag of some difficulty using the telephone	259.043	22.7042	259.043		106.896	17.6364	106.896		301.379	23.2978	301.379														-0.000742496	0.00191309	-0.000742496
Two-year lag of some difficulty taking medication	252.989	23.9267	252.989		191.584	18.6146	191.584		153.747	25.521	153.747														0.000958684	0.00201724	0.000958684
Two-year lag of some difficulty handling money	337.925	18.6375	337.925		213.983	14.4638	213.983		323.725	20.5266	323.725														8.9515e-05	0.00156375	8.9515e-05
Two-year lag of some difficulty using toilet	70.0297	18.2479	70.0297		14.4605	14.2117	14.4605		126.052	19.6919	126.052														-0.00168901	0.00154538	-0.00168901
Two-year lag of heart disease	36.2329	9.01387	36.2329		25.1121	7.01999	25.1121		11.3871	8.32271	11.3871														0.00049696	0.000779915	0.00049696
Two-year lag of stroke	160.692	13.8256	160.692		77.4066	10.763	77.4066		136.982	13.6132	136.982														-0.00228064	0.00118838	-0.00228064
Two-year lag of cancer	16.6298	9.97969	16.6298		3.43197	7.77215	3.43197		18.8263	9.3157	18.8263														-0.000578379	0.000923979	-0.000578379
Two-year lag of hypertension	4.57686	6.80443	4.57686		6.1544	5.29919	6.1544		-4.42359	6.1795	-4.42359														0.00381375	0.000606395	0.00381375
Two-year lag of diabetes	53.8272	8.87089	53.8272		16.8323	6.90851	16.8323		47.8509	8.26681	47.8509														0.000770176	0.000836936	0.000770176
Two-year lag of lung disease	69.2174	12.4997	69.2174		30.173	9.7343	30.173		56.7696	12.2428	56.7696														-0.00425539	0.00109708	-0.00425539
Number of children living within 10 miles	23.6228	2.82832	23.6228		20.124	2.20295	20.124						24.7593	1.75257	24.7593		2.05429	1.64499	2.05429		-0.518822	0.970153	-0.518822
Two-year lag of imputed total person-hours help received/year from non-spouse					0.327768	0.00461462	0.327768
Two-year lag of imputed total person-hours help received/year from spouse									0.256174	0.00526219	0.256174
Two-year lag of hours in past 2 years caring for kids													0.198553	0.00358624	0.198553
Two-year lag of (IHT of hh wlth in 1000s if positive)/100 zero otherwise													-27.5731	104.683	-27.5731		72.3898	97.1711	72.3898		421.391	57.1703	421.391
Two-year lag of (IHT of earnings in 1000s)/100 if working zero otherwise													-509.864	132.436	-509.864		-68.2414	124.035	-68.2414		-520.703	72.9808	-520.703
Two-year lag of household capital income													-4.26912e-05	3.23577e-05	-4.26912e-05		1.69695e-05	2.61027e-05	1.69695e-05		5.2002e-07	1.53537e-05	5.2002e-07
Two-year lag of boolean for any ADLs (of 5 ADLs waves 1 & 2H, 6 ADLs otherwise)													-6.53119	6.9593	-6.53119		-9.03413	6.4911	-9.03413		-19.4534	3.81584	-19.4534
Two-year lag of boolean for any IADLs													-18.8096	9.88647	-18.8096		2.11638	9.18325	2.11638		-18.291	5.39901	-18.291
Two-year lag number of comorbidities													0.313084	2.29555	0.313084		-6.72462	2.14501	-6.72462		-6.51992	1.26153	-6.51992
Two-year lag of widowed													-20.5982	6.59723	-20.5982		-0.0845421	6.16246	-0.0845421		10.1767	3.62255	10.1767		0.000760932	0.000817337	0.000760932
Lives in suburbs													0.925599	5.77493	0.925599		9.0683	5.40985	9.0683		0.302112	3.19618	0.302112
Lives in exurbs													-2.49154	5.20965	-2.49154		4.00868	4.89029	4.00868		-3.14912	2.94993	-3.14912
Two-year lag of total hours helped own and spouse's parents in past two years																	0.272521	0.0038359	0.272521
Two-year lag of imputed hours of volunteering																					0.358183	0.00330346	0.358183
Catholic																					-14.786	3.06879	-14.786
Jewish																					-7.2759	8.91819	-7.2759
Other religion																					3.33779	12.5132	3.33779
No religion																					-13.1789	5.58303	-13.1789
Religion not important																					-45.0831	4.33743	-45.0831
Religion somewhat important																					-38.7645	3.17955	-38.7645
Male And ess than high school																									0.000451776	0.00146325	0.000451776
Male and non-Hispanic black																									-0.00332235	0.00164869	-0.00332235
Male and Hispanic																									-0.00118975	0.00205491	-0.00118975
Two-year lag ages less than 65																									-0.000127408	0.000114933	-0.000127408
Two-year lag ages 65-74																									-0.000946602	0.000114167	-0.000946602
Two-year lag ages 75+																									-0.00206226	0.000114307	-0.00206226
Two-year lag of current smoking																									-0.00969877	0.00099395	-0.00969877
Heart problem status at age 50 (1/0)-imputed																									-4.01036e-05	0.00262123	-4.01036e-05
Stroke status at age 50 (1/0)-imputed																									0.00904145	0.00559494	0.00904145
Cancer status at age 50 (1/0)-imputed																									0.00110758	0.00176565	0.00110758
High blood preasure status at age 50 (1/0)-imputed																									0.00393427	0.00126792	0.00393427
Diabetes status at age 50 (imputed)																									-0.00405441	0.00140836	-0.00405441
Lung disease status at age 50 (1/0)-imputed																									0.00153757	0.00414256	0.00153757
Init of ever smoked																									0.00182163	0.000689986	0.00182163
Smoking status at age 50 (imputed)																									0.000842342	0.000854984	0.000842342
Two-year lag of BMI ≤ log(30)																									0.816501	0.0036285	0.816501
Two-year lag of BMI > log(30)																									0.818073	0.00482694	0.818073
Init of BMI age 50 ≤ log(30)																									0.135741	0.0035257	0.135741
Init of BMI age 50 > log(30)																									0.10744	0.00511025	0.10744
Log(Δage)																									-0.0103456	0.00160069	-0.0103456
Init. of																									1.09609e-06	6.6578e-05	1.09609e-06
Constant	1079.22	116.343			1332.22	90.6346			682.836	114.756			128.746	86.5465			771.633	80.2358			-160.464	47.2932			0.181082	0.133915
note: .01 - ***; .05 - **; .1 - *;

## Sheet: medicaid_elig_mcbs
	Medicaid eligibility MCBS coefficients		Medicaid eligibility MCBS marginal effects
	coef	p-value	coef	p-value
Male	-0.191741	0.0296264	-0.031761
Black	0.539778	0.0391872	0.118664
Hispanic	0.66637	0.040498	0.155661
Less than high school	0.72052	0.0277556	0.152511
Male and Non-Hispanic black	-0.06091	0.0625496	-0.00984904
Male andHispanic	0.143535	0.0614202	0.0262547
Male and less than high school	-0.00234754	0.04264	-0.00039354
Some college and above	-0.263264	0.0266745	-0.0425585
Marital status: widowed	0.347521	0.0235723	0.0643413
Marital status: single	0.952724	0.0265787	0.228614
Cancer	-0.0673063	0.0264212	-0.0109847
Living in nursing home	1.28747	0.0404033	0.385102
ADL 3+ and not living in a nursing home	0.617693	0.0371912	0.14367
Constant	-1.73608	0.0249832
Number of observations	39602		39602
Pseudo R2	0.260763		0.260763
note: .01 - ***; .05 - **; .1 - *;

## Sheet: costs_mcbs
	Total med costs MCBS (totmd_mcbs) coefficients		Total med costs MCBS (totmd_mcbs) marginal effects		Medicaid cost MCBS coefficients		Medicaid cost MCBS marginal effects		OOP med costs MCBS (oopmd_mcbs) coefficients		OOP med costs MCBS (oopmd_mcbs) marginal effects		Medicare Pt A MCBS (mcare_pta) coefficients		Medicare Pt A MCBS (mcare_pta) marginal effects		Medicare Pt B MCBS (mcare_ptb) coefficients		Medicare Pt B MCBS (mcare_ptb) marginal effects
	coef	p-value	coef	p-value	coef	p-value	coef	p-value	coef	p-value	coef	p-value	coef	p-value	coef	p-value	coef	p-value	coef	p-value
Ages 65-69	-118.137	908.254	-118.137		1727.17	2271.07	1727.17		-294.074	334.202	-294.074		-28.9108	442.083	-28.9108		-328.313	472.398	-328.313
Ages 70-74	509.107	919.294	509.107		2145.25	2278.49	2145.25		-341.553	343.64	-341.553		255.466	444.643	255.466		-319.647	478.306	-319.647
Ages 75-79	2882.2	954.845	2882.2		2844.4	2285.52	2844.4		202.009	364.069	202.009		1157.84	465.99	1157.84		375.31	484.94	375.31
Ages 80-84	2838.59	951.194	2838.59		2062.85	2282.12	2062.85		90.7949	358.208	90.7949		1465.82	480.951	1465.82		22.3872	483.074	22.3872
Ages 85+	3574.29	975.282	3574.29		2599.89	2325.63	2599.89		596.701	375.168	596.701		1973.06	493.362	1973.06		61.713	483.479	61.713
Male	-577.936	271.494	-577.936		-1035.89	609.998	-1035.89		-373.173	77.5979	-373.173		54.0914	177.176	54.0914		-145.442	103.715	-145.442
Male and Non-Hispanic black	1585.01	1125.05	1585.01		170.8	751.216	170.8		182.979	183.266	182.979		874.038	978.434	874.038		619.471	463.361	619.471
Male and Hispanic	1453.01	916.411	1453.01		-338.486	638.575	-338.486		230.851	305.042	230.851		-915.406	635.167	-915.406		521.593	448.629	521.593
Male and less than high school	148.185	620.869	148.185		-354.847	668.681	-354.847		587.194	157.821	587.194		505.332	486.461	505.332		202.288	218.793	202.288
Black	803.237	698.845	803.237		685.445	466.624	685.445		-635.526	135.591	-635.526		864.514	568.999	864.514		291.918	250.664	291.918
Hispanic	-1003.66	551.072	-1003.66		-160.02	387.124	-160.02		-556.234	154.413	-556.234		158.687	493.09	158.687		68.4048	274.679	68.4048
Less than high school	-777.783	398.375	-777.783		-345.277	461.631	-345.277		-868.44	109.791	-868.44		-373.222	301.474	-373.222		-291.511	137.386	-291.511
Some college and above	238.644	260.602	238.644		941.862	513.482	941.862		453.906	90.3034	453.906		-98.3758	170.23	-98.3758		142.737	96.2404	142.737
Marital status: widowed	287.57	306.123	287.57		-1979.71	417.895	-1979.71		63.2302	104.862	63.2302		455.973	206.41	455.973		106.952	107.747	106.952
Marital status: single	-45.4914	334.293	-45.4914		-1251.79	377.348	-1251.79		-270.166	95.9582	-270.166		351.59	230.18	351.59		83.2416	140.542	83.2416
Diagnosis stage for cancer	13000.5	1424.55	13000.5		2612.59	1239.57	2612.59		821.9	213.75	821.9		5284.36	1172.28	5284.36		6312.45	669.14	6312.45
Diagnosis stage for diabetes	3926.43	1201.65	3926.43		3506.24	2441.42	3506.24		224.596	285.339	224.596		2232	907.436	2232		788.427	346.617	788.427
Diagnosis stage for hypertension	2487.41	716.584	2487.41		2707.18	1048.45	2707.18		884.587	257.904	884.587		457.741	516.93	457.741		377.872	223.128	377.872
Diagnosis stage for heart disease	8318.64	1018.29	8318.64		2629.23	1105.78	2629.23		1196.22	325.079	1196.22		4158.83	794.542	4158.83		2529.91	381.698	2529.91
Diagnosis stage for lung disease	5211.91	907.184	5211.91		2480.64	1058.41	2480.64		229.787	274.473	229.787		2444.4	677.304	2444.4		1192.79	318.124	1192.79
Diagnosis stage for stroke	10246.9	1764.71	10246.9		4643.57	2056.27	4643.57		1504.51	658.233	1504.51		6557.75	1327.71	6557.75		555.781	408.401	555.781
Maintenance stage for cancer	2142.88	338.192	2142.88		-521.637	248.365	-521.637		136.085	113.633	136.085		389.667	210.522	389.667		1430.34	155.985	1430.34
Maintenance stage for diabetes	3197.19	685.238	3197.19		1561.56	1356.95	1561.56		216.078	191.224	216.078		278.622	488.812	278.622		925.144	233.842	925.144
Maintenance stage for heart disease	3575.79	519.716	3575.79		255.408	755.671	255.408		466.87	128.6	466.87		1239.46	335.71	1239.46		1462.92	218.721	1462.92
Maintenance stage for hypertension	1186.86	263.636	1186.86		-723.661	425.38	-723.661		290.782	105.401	290.782		202.633	164.067	202.633		422.777	98.6049	422.777
Maintenance stage for lung disease	3067.29	348.469	3067.29		83.9059	277.628	83.9059		218.351	101.08	218.351		532.464	220.632	532.464		840.99	138.074	840.99
Maintenance stage for Stroke	1131.36	885.805	1131.36		-487.81	1258.61	-487.81		99.8381	334.807	99.8381		-49.151	605.491	-49.151		475.28	273.234	475.28
Living in nursing home	37940.8	1077.37	37940.8		27679.6	1020.36	27679.6		15099.1	738.326	15099.1		1583.03	699.776	1583.03		588.309	258.333	588.309
ADL 3+ and not in nursing home	11920.1	931.37	11920.1		5598.89	626.506	5598.89		1663.51	338.342	1663.51		4666.45	702.912	4666.45		1999.12	279.031	1999.12
Eligable for Medicare due to disablity	2980.16	976.327	2980.16		1312.81	2222.15	1312.81		-45.6465	338.647	-45.6465		552.574	497.682	552.574		248.263	499.161	248.263
Died	-9229.97	10201.1	-9229.97		7632.11	4692.22	7632.11		-765.629	1098.8	-765.629		-11664.7	10213.8	-11664.7		508.817	2014.3	508.817
Diabetes and heart disease	338.836	654.5	338.836		-1033.25	599.263	-1033.25		-22.7048	177.429	-22.7048		690.668	474.351	690.668		-47.189	251.898	-47.189
Diabetes and hypertension	494.648	771.065	494.648		-1076.76	1333.96	-1076.76		110.441	239.113	110.441		519.23	549.997	519.23		312.553	260.825	312.553
Hypertension and heart disease	9.29625	589.986	9.29625		234.969	842.677	234.969		-436.027	170.985	-436.027		69.0528	399.224	69.0528		-197.929	231.721	-197.929
Hypertension and stroke	1855.67	1012	1855.67		100.259	1299.45	100.259		498.345	388.367	498.345		1024.66	699.95	1024.66		419.023	316.404	419.023
Disability insurance claim and died	31769	12105	31769		-7403.63	4850.54	-7403.63		2120.06	1290.38	2120.06		32507.9	11319.2	32507.9		8314.62	4319.71	8314.62
Disability insurance claim and living in a nursing home	-8132.56	3573.63	-8132.56		-4585.74	2795.02	-4585.74		-8001.09	1876.61	-8001.09		-610.126	1418.52	-610.126		-821.257	611.566	-821.257
Died and living in a nursing home	-29770.4	2924.16	-29770.4		-18113.3	1594.97	-18113.3		-8047.63	1173.83	-8047.63		-6532.11	2340.19	-6532.11		-2915.17	610.792	-2915.17
Terminal stage for cancer	3760.84	2593.91	3760.84		905.914	1377.83	905.914		145.482	380.507	145.482		-604.412	2085.06	-604.412		2468.53	942.32	2468.53
Terminal stage for diabetes	6530.43	2778.23	6530.43		2965.22	1654.66	2965.22		107.852	682.404	107.852		2608.51	2350.07	2608.51		2469.1	880.376	2469.1
Terminal stage for hypertension	2110.28	2331.41	2110.28		-645.13	1318.37	-645.13		-257.502	659.066	-257.502		1835.57	1942.84	1835.57		973.937	623.786	973.937
Terminal stage for heart disease	3186.78	2282.89	3186.78		201.906	1272.76	201.906		6.72629	569.851	6.72629		2719.45	1927.06	2719.45		476.43	701.804	476.43
Terminal stage for lung disease	-2212.88	2575.37	-2212.88		1233.61	1289.65	1233.61		439.314	763.754	439.314		-4295.49	2209.72	-4295.49		-1485.9	773.311	-1485.9
Terminal stage for stroke	-1404.42	2674.32	-1404.42		-546.683	1504.8	-546.683		-530.958	684.204	-530.958		-1312.16	2242.97	-1312.16		-392.648	823.213	-392.648
Died and ages 65-69	33545.3	12227.3	33545.3		-3501.68	4588	-3501.68		1849.5	1063.13	1849.5		29100.1	12125.9	29100.1		6924.85	2493.63	6924.85
Died and ages 70-74	35613.3	11029.1	35613.3		-8544.62	4639.62	-8544.62		2031.33	1236.99	2031.33		37217.5	10997.7	37217.5		4957.25	2224.03	4957.25
Died and ages 75-79	24098.7	10729.7	24098.7		-7657.48	4674.18	-7657.48		1471.17	1078.09	1471.17		28530.1	11191.8	28530.1		2952.7	2150.16	2952.7
Died and ages 80-84	25194.3	10008.7	25194.3		-5831.61	4759.74	-5831.61		2538.07	1254.97	2538.07		26119.5	9955.9	26119.5		2060.39	2020.43	2060.39
Died and ages 85+	17742.9	9810.29	17742.9		-7145.01	4728.81	-7145.01		1387.29	1064.19	1387.29		22094.9	9813.48	22094.9		444.499	1963.6	444.499
Constant	4732.61	891.598			828.079	2308.01			1409.75	335.031			165.823	426.944			1506.28	459.946
Number of observations	27495		27495		4434		4434		27495		27495		20499		20499		19698		19698
Adjusted R2	0.216776		0.216776		0.494876		0.494876		0.14776		0.14776		0.135241		0.135241		0.105052		0.105052
note: .01 - ***; .05 - **; .1 - *;

## Sheet: utilization_mcbs
	Num doctor visits MCBS (doctim) coefficients		Num doctor visits MCBS (doctim) marginal effects		Num inpatient visits MCBS (hsptim) coefficients		Num inpatient visits MCBS (hsptim) marginal effects		Num nights at hospital MCBS (hspnit) coefficients		Num nights at hospital MCBS (hspnit) marginal effects
	coef	p-value	coef	p-value	coef	p-value	coef	p-value	coef	p-value	coef	p-value
Ages 65-69	0.247282	0.0970857	1.46822		-0.102891	0.171598	-0.0224805		-0.162874	0.273796	-0.178106
Ages 70-74	0.601121	0.100022	4.04864		0.136838	0.177947	0.0318594		0.147235	0.286057	0.17456
Ages 75-79	0.75325	0.100525	5.57234		0.333485	0.179353	0.0839878		0.525695	0.2863	0.724141
Ages 80-84	0.699761	0.101106	5.19003		0.37561	0.179519	0.0973331		0.549377	0.285729	0.776049
Ages 85+	0.615753	0.101434	4.40884		0.500119	0.179848	0.136514		0.667145	0.287005	0.986756
Male	-0.138723	0.0222468	-0.769562		0.0966059	0.042592	0.0217451		0.057561	0.0664266	0.0655431
Male and non-Hispanic black	0.0554996	0.0820155	0.318266		0.107671	0.112505	0.0253325		0.0614137	0.181949	0.0717072
Male and Hispanic	0.0216777	0.0684711	0.122375		-0.0305854	0.133105	-0.00674639		-0.228772	0.238768	-0.233419
Male and less than high school	0.0139774	0.0433351	0.0785451		0.0236681	0.073229	0.00534523		0.155729	0.11511	0.188189
Black	-0.200503	0.0456091	-1.03302		0.0689959	0.0751908	0.0158866		0.256397	0.12529	0.324768
Hispanic	-0.111169	0.0459214	-0.59311		-0.25703	0.0903051	-0.0517403		-0.0580029	0.154001	-0.0641562
Less than high school	-0.170088	0.0273396	-0.910691		-0.00968503	0.0514791	-0.00216142		-0.0571871	0.0773072	-0.0639154
Some college and above	0.0988767	0.0212695	0.559002		-0.160285	0.0391504	-0.0352544		-0.0951736	0.0615784	-0.106978
Marital status: widowed	-0.0710667	0.0219827	-0.391116		0.185365	0.0417697	0.0432467		0.114983	0.0645398	0.133672
Marital status: single	-0.147167	0.0274389	-0.785111		0.0668005	0.0526746	0.0152727		0.191553	0.0818099	0.231586
Diagnosis stage for cancer	0.663314	0.0664448	5.21086		0.906248	0.100648	0.325811		1.10064	0.165397	2.24159
Diagnosis stage for diabetes	0.116696	0.062143	0.68955		0.367853	0.12613	0.0984966		0.893816	0.21647	1.60199
Diagnosis stage for hypertension	0.317413	0.0573123	2.06598		0.168976	0.0977769	0.0409586		0.352268	0.167274	0.473503
Diagnosis stage for heart disease	0.583972	0.0567339	4.35702		0.995479	0.0965734	0.370687		0.93643	0.14838	1.71288
Diagnosis stage for lung disease	0.322378	0.0642073	2.11316		0.498736	0.0920637	0.143337		0.61807	0.122495	0.959146
Diagnosis stage for stroke	0.147422	0.083994	0.886325		0.978719	0.125324	0.367881		1.0327	0.187437	2.02945
Maintenance stage for cancer	0.282679	0.0240839	1.75064		0.238875	0.0503736	0.0582653		0.266417	0.0778654	0.332933
Maintenance stage for diabetes	0.199256	0.04732	1.18535		0.323122	0.101119	0.080138		0.432864	0.147203	0.566935
Maintenance stage for heart disease	0.492342	0.0333232	3.01845		0.640738	0.0786571	0.162355		0.70703	0.110687	0.918724
Maintenance stage for hypertension	0.328862	0.0267419	1.80431		0.291804	0.06061	0.0641993		0.234789	0.0953814	0.262985
Maintenance stage for lung disease	0.232465	0.0240447	1.41412		0.335952	0.0459757	0.0850887		0.241796	0.0697373	0.299719
Maintenance stage for Stroke	0.152564	0.0580586	0.908755		0.192304	0.112931	0.0466416		0.222326	0.159761	0.276991
Living in nursing home	-5.06952	0.919722	-6.51436		0.186489	0.0934896	0.0455986		0.413949	0.157327	0.572992
ADL 3+ and not in nursing home	-0.0139812	0.0515106	-0.0776438		0.450066	0.0637603	0.124304		0.459392	0.109838	0.644999
Eligable for Medicare due to disablity	0.559871	0.0967728	3.95067		0.471525	0.172345	0.128171		0.433879	0.278549	0.58781
Died	0.445846	0.308829	3.08414		0.940415	0.330567	0.336361		0.900511	0.455903	1.59694
Diabetes and heart disease	-0.0416217	0.039861	-0.228975		-0.125376	0.0741051	-0.0267663		-0.215524	0.11658	-0.225702
Diabetes and hypertension	-0.0182747	0.0488734	-0.101563		0.0480328	0.0977064	0.0109052		0.0697491	0.155198	0.0808877
Hypertension and heart disease	-0.11936	0.0396963	-0.65216		-0.0565809	0.0845247	-0.0125224		-0.148024	0.122617	-0.163377
Hypertension and stroke	-0.0461459	0.0642914	-0.253042		0.0425937	0.113764	0.00969914		0.0549824	0.162254	0.0638221
Disability insurance claim and died	-1.01484	0.378793	-3.57085		1.22071	0.367973	0.533179		1.68408	0.527361	4.95964
Disability insurance claim and living in a nursing home	-22.8513	0.672906	-6.09493		0.330251	0.226887	0.0874396		0.381911	0.290771	0.526714
Died and living in a nursing home	2.43084	1.22194	56.8055		-0.833596	0.131802	-0.127386		-0.925113	0.220577	-0.690656
Terminal stage for cancer	0.249199	0.138468	1.57778		0.196455	0.0949102	0.0484775		0.0755379	0.127272	0.0889575
Terminal stage for diabetes	0.100616	0.169982	0.590818		0.17889	0.123723	0.043731		0.260996	0.172731	0.337275
Terminal stage for hypertension	0.403421	0.207159	2.74698		-0.0275654	0.111472	-0.00608751		0.0622136	0.159406	0.0727042
Terminal stage for heart disease	0.396456	0.162374	2.69673		0.252492	0.10388	0.0639259		0.368981	0.139198	0.502338
Terminal stage for lung disease	-0.0241768	0.15585	-0.133519		-0.0440368	0.0830473	-0.00964242		-0.204068	0.129219	-0.209832
Terminal stage for stroke	-0.185179	0.160806	-0.946056		-0.168058	0.126125	-0.0346553		-0.0776895	0.188951	-0.0848613
Died and ages 65-69	0.0143374	0.385154	0.0806967		1.67268	0.328771	0.962919		2.23819	0.437763	9.43083
Died and ages 70-74	-0.783395	0.34127	-3.04641		1.67633	0.340583	0.964757		2.33935	0.481576	10.5211
Died and ages 75-79	-0.96592	0.295526	-3.48296		1.18719	0.333717	0.505728		1.75575	0.477717	5.37292
Died and ages 80-84	-1.06663	0.294627	-3.69456		1.19373	0.334799	0.509844		1.54005	0.458213	4.10867
Died and ages 85+	-0.944793	0.307931	-3.46669		0.867627	0.318449	0.304864		1.12933	0.446247	2.33163
Constant	1.06191	0.0987763			-2.45872	0.174749			-0.953004	0.279444
Number of observations	27495		27495		27495		27495		20635		20635
Pseudo R2	.		.		.		.		.		.
note: .01 - ***; .05 - **; .1 - *;

## Sheet: medicaid_elig_meps
	Medicaid eligibility MEPS coefficients		Medicaid eligibility MEPS marginal effects
	coef	p-value	coef	p-value
Male	-0.058535	0.0376205	-0.00268897
Non-hispanic black	0.317199	0.0437782	0.0189796
Hispanic (imputed)	0.298507	0.0478307	0.0177449
Less than high school	0.389698	0.0456857	0.0244862
At least some college	-0.306009	0.0445972	-0.0148861
Marital status:widowed	0.750775	0.0687002	0.0694326
Marital status: single	0.905987	0.0414849	0.0659955
Cancer (except skin) CCC code 11-21/24-45	0.081162	0.0734396	0.00401818
Log(earnings)	-10.0602	0.355414	-0.462565
One or more ADLs	0.906834	0.0854934	0.0996509
Constant	-1.45013	0.0448713
Number of observations	19839		19839
Pseudo R2	0.311018		0.311018
note: .01 - ***; .05 - **; .1 - *;

## Sheet: costs_meps
	Total med costs MEPS (totmd_meps) coefficients		Total med costs MEPS (totmd_meps) marginal effects		Medicaid cost MEPS coefficients		Medicaid cost MEPS marginal effects		OOP med costs MEPS (oopmd_meps) coefficients		OOP med costs MEPS (oopmd_meps) marginal effects
	coef	p-value	coef	p-value	coef	p-value	coef	p-value	coef	p-value	coef	p-value
Ages 55-59	507.385	230.382	507.385		-706.682	646.384	-706.682		54.7864	27.1022	54.7864
Ages 60-64	468.073	263.599	468.073		1685.38	1140.22	1685.38		189.054	34.8918	189.054
Ages 65-69	-490.542	284.44	-490.542						33.2383	33.7948	33.2383
Male	-602.181	225.085	-602.181		-2940.34	1151.52	-2940.34		-233.509	29.1293	-233.509
Male and non-Hispanic black	607.305	509.367	607.305		1371.35	1429.21	1371.35		84.9979	47.8568	84.9979
Male and Hispanic	115.421	466.234	115.421		1452.95	2493.91	1452.95		60.5264	52.8521	60.5264
Male and less than high school	424.587	528.941	424.587		2034.08	1452.6	2034.08		73.4505	48.7072	73.4505
Non-hispanic black	-604.816	301.484	-604.816		78.0785	998.724	78.0785		-396.522	35.998	-396.522
Hispanic (imputed)	-1047.51	320.051	-1047.51		627.851	1344.23	627.851		-276.541	39.7652	-276.541
Less than high school	-715.564	422.411	-715.564		-1865.54	995.29	-1865.54		-208.81	37.6207	-208.81
At least some college	460.949	214.153	460.949		-77.3223	940.54	-77.3223		209.498	24.6517	209.498
Marital status:widowed	169.185	367.452	169.185		-3126.6	1412.67	-3126.6		-62.2162	41.9239	-62.2162
Marital status: single	148.973	213.818	148.973		-1315.12	940.955	-1315.12		-46.0996	27.792	-46.0996
Cancer (except skin) CCC code 11-21/24-45	7539.08	736.252	7539.08		3562.59	1964.53	3562.59		349.34	50.9412	349.34
Ever diagnosed with diabetes	2868.94	299.371	2868.94		383.223	867.231	383.223		333.869	35.4617	333.869
Ever diagnosed with high blood pressure	1194.7	209.776	1194.7		-927.102	932.157	-927.102		173.441	23.0675	173.441
CHD/angina/MI/other heart problems	3689.93	329.765	3689.93		3855.13	1085.15	3855.13		209.318	35.821	209.318
Ever diagnosed with emphysema	3119.71	519.219	3119.71		2244.36	1328.01	2244.36		240.268	53.6236	240.268
Ever diagnosed with stroke	5159.42	780.196	5159.42		4144.72	1544.21	4144.72		312.524	115.041	312.524
Log(earnings)	-15491.4	2250.47	-15491.4		-17139.1	7978.94	-17139.1		-834.468	285.934	-834.468
Ages 65-69					(dropped)
Constant	3788.25	357.427			6444.67	1222.99			691.97	43.8821
Number of observations	24370		24370		1740		1740		24370		24370
Adjusted R2	0.0937032		0.0937032		0.0515532		0.0515532		0.0494595		0.0494595
note: .01 - ***; .05 - **; .1 - *;

## Sheet: utilization_meps
	Num doctor visits MEPS (doctim) coefficients		Num doctor visits MEPS (doctim) marginal effects		Num inpatient visits MEPS (hsptim) coefficients		Num inpatient visits MEPS (hsptim) marginal effects		Num nights at hospital MEPS (hspnit) coefficients		Num nights at hospital MEPS (hspnit) marginal effects
	coef	p-value	coef	p-value	coef	p-value	coef	p-value	coef	p-value	coef	p-value
Ages 55-59	0.0822441	0.0358604	0.570484		0.00540667	0.0826389	0.000501464		0.0582408	0.122084	0.0240253
Ages 60-64	0.0909136	0.0374843	0.634101		0.073327	0.0845336	0.00691828		0.143737	0.132102	0.0607361
Ages 65-69	0.111096	0.0401508	0.785236		0.0328632	0.0883667	0.00307685		0.0500754	0.127828	0.0207396
Male	-0.319082	0.0283701	-2.17516		-0.0523902	0.0727821	-0.00485074		-0.0548015	0.114164	-0.0223208
Male and non-Hispanic black	0.134717	0.0852325	0.977172		0.00890488	0.131581	0.000828344		0.0433479	0.197456	0.0180191
Male and Hispanic	-0.100355	0.0965394	-0.653836		-0.0673991	0.21105	-0.00605572		-0.0873041	0.285189	-0.0341991
Male and less than high school	0.216741	0.0863852	1.62753		0.113117	0.143378	0.0110156		0.136004	0.18553	0.0588623
Non-hispanic black	-0.324148	0.0432395	-1.95311		0.119666	0.0814509	0.0116302		0.413237	0.121729	0.199701
Hispanic (imputed)	-0.191035	0.0562153	-1.20561		-0.105559	0.165791	-0.00936683		0.0870901	0.212246	0.0368065
Less than high school	-0.248612	0.0492306	-1.55112		-0.00213853	0.102597	-0.000197971		0.0561134	0.137602	0.0233497
At least some college	0.204982	0.0277769	1.38477		-0.0741642	0.0660829	-0.00690012		-0.0559307	0.101111	-0.0228672
Marital status:widowed	-0.0100133	0.0486313	-0.0679761		0.212211	0.113148	0.0216347		0.219457	0.138561	0.0987536
Marital status: single	0.121515	0.0297723	0.851767		0.112738	0.062731	0.0107154		0.275174	0.0913091	0.119599
Cancer (except skin) CCC code 11-21/24-45	0.545591	0.0350001	4.75244		0.848457	0.0810268	0.116263		0.800408	0.105743	0.471174
Ever diagnosed with diabetes	0.278056	0.0287936	2.09252		0.428626	0.0675925	0.0463564		0.467804	0.0927582	0.225911
Ever diagnosed with high blood pressure	0.22203	0.0263897	1.51824		0.30024	0.0681317	0.0279503		0.298876	0.103695	0.122394
CHD/angina/MI/other/heart problems	0.269394	0.0290587	2.0058		0.777241	0.0631197	0.0943396		0.685642	0.0906325	0.35372
Ever diagnosed with emphysema	0.315079	0.0435282	2.46278		0.464179	0.0825814	0.0527394		0.584569	0.109778	0.308962
Ever diagnosed with stroke	0.215899	0.0545898	1.62687		0.742483	0.0909361	0.0985859		0.85069	0.121097	0.52564
Log(earnings)	-2.49513	0.25602	-17.0134		-3.37641	0.598373	-0.312812		-5.44073	0.89038	-2.21746
Constant	1.84266	0.0473425			-2.62198	0.105167			-1.12868	0.165585
Number of observations	24370		24370		24370		24370		24370		24370
Pseudo R2	.		.		.		.		.		.
note: .01 - ***; .05 - **; .1 - *;

## Sheet: cogstate_stock
	Stock cognitive state coefficients		Stock cognitive state marginal effects
	_
	coef	p-value	coef	p-value	coef	p-value	coef	p-value
Male	-0.12511	0.0468416	0.0025281		0.0162216		-0.0187497
Less than high school	-0.634833	0.055574	0.0211056		0.100897		-0.122003
Some college and above	0.356253	0.0615411	-0.00684902		-0.0445841		0.0514331
Non-Hispanic black	-0.617941	0.0558852	0.0233527		0.103948		-0.1273
Hispanic	-0.352857	0.0690367	0.0102822		0.0540934		-0.0643755
R memory-related diseases	-0.979034	0.137182	0.0617524		0.189766		-0.251518
Any IADLs	-1.26054	0.0908106	0.0998796		0.247657		-0.347537
Current smoking	-0.111349	0.0611231	0.00243991		0.0150404		-0.0174803
Diabetes	-0.131372	0.0544936	0.0029054		0.0178188		-0.0207242
Stroke	-0.316082	0.0848262	0.00894799		0.0479148		-0.0568628
/cut1	-2.6996	0.0622803
/cut2	-1.65561	0.0479697
note: .01 - ***; .05 - **; .1 - *;
